# Supplementary material for: 4-Hexylresorcinol Treatment before Degumming Increases the β-Sheet Structure of Silk Sericin and BMP-2 Expression in RAW264.7 Cells
Source: Int J Mol Sci. 2022 Dec 21;24(1):150. doi: 10.3390/ijms24010150 (PMC9820107; doi:10.3390/ijms24010150)
Supplement: Supplementary file 1 [file ijms-24-00150-s001.zip]

Archive with 1 entries (1 files):
- ijms-2073371-supplementary.pdf
